# Supplementary material for: Women Tend to Defect in a Social Dilemma Game in Southwest China
Source: PLoS One. 2016 Nov 9;11(11):e0166101. doi: 10.1371/journal.pone.0166101 (PMC5102488; doi:10.1371/journal.pone.0166101)
Supplement: S2 File — (XLSX) [file pone.0166101.s002.xlsx]

## Sheet: Summary
Subject	Start	gender	TT	C.	D	P	TP	round	interaction	age	grade	Group
1	50	1	38	0	77	3	-12	80	19	21	3	1
2	50	1	58	0	75	5	8	80	19	21	3	1
3	50	1	42	27	48	5	-8	80	19	21	3	1
4	50	0	42	1	75	4	-8	80	19	22	3	1
5	50	0	40	1	75	4	-10	80	19	23	3	1
6	50	0	29	30	49	1	-21	80	19	20	3	1
7	50	0	51	4	73	3	1	80	19	21	3	1
8	50	1	-13	2	62	16	-63	80	19	21	3	1
9	50	1	-37	2	47	31	-87	80	19	22	3	1
10	50	0	11	4	65	11	-39	80	19	22	3	1
11	50	1	-56	14	39	27	-106	80	19	22	3	1
12	50	0	-2	4	68	8	-52	80	19	22	3	1
13	50	1	30	35	40	5	-20	80	19	22	3	1
14	50	1	-8	32	28	20	-58	80	19	23	3	1
15	50	0	23	5	62	13	-27	80	19	23	3	1
16	50	0	53	22	55	3	3	80	19	21	3	1
17	50	0	78	64	13	3	28	80	19	22	3	1
18	50	0	30	16	62	2	-20	80	19	22	3	1
19	50	1	-12	20	49	11	-62	80	19	22	3	1
20	50	0	44	51	29	0	-6	80	19	22	3	1
21	50	1	44	23	51	6	-6	80	19	23	3	1
22	50	1	12	11	64	5	-38	80	19	21	3	1
23	50	0	46	0	78	2	-4	80	19	22	3	1
24	50	0	30	2	76	2	-20	80	19	21	3	1
25	50	0	41	7	68	5	-9	80	19	23	3	1
26	50	0	-76	5	33	42	-126	80	19	20	3	1
Subject	Start	gender	TT	C.	D	P	TP	round	interaction	age	grade
1	50	0	9	12	58	10	-41	80	24	21	1	2
2	50	0	28	13	60	7	-22	80	24	19	1	2
3	50	1	15	42	31	7	-35	80	24	22	1	2
4	50	1	-2	5	60	15	-52	80	24	20	1	2
5	50	1	7	9	66	5	-43	80	24	20	1	2
6	50	1	-86	21	12	47	-136	80	24	18	1	2
7	50	0	11	2	74	4	-39	80	24	19	1	2
8	50	0	14	5	68	7	-36	80	24	19	1	2
9	50	0	6	7	58	15	-44	80	24	20	1	2
10	50	1	-15	4	64	12	-65	80	24	20	1	2
11	50	1	-78	17	28	35	-128	80	24	19	1	2
12	50	0	35	24	53	3	-15	80	24	20	1	2
13	50	0	-23	23	36	21	-73	80	24	20	1	2
14	50	0	6	4	55	21	-44	80	24	20	1	2
15	50	1	-71	31	3	46	-121	80	24	20	1	2
16	50	1	29	23	53	4	-21	80	24	22	1	2
17	50	0	20	49	23	8	-30	80	24	20	1	2
18	50	0	29	10	65	5	-21	80	24	20	1	2
19	50	0	-25	27	35	18	-75	80	24	19	1	2
20	50	0	-28	36	32	12	-78	80	24	21	1	2
21	50	0	22	0	72	8	-28	80	24	20	1	2
22	50	0	0	13	61	6	-50	80	24	19	1	2
23	50	1	6	2	70	8	-44	80	24	21	1	2
24	50	0	-23	9	45	26	-73	80	24	20	1	2
25	50	1	-59	14	39	27	-109	80	24	19	1	2
26	50	1	-23	62	3	15	-73	80	24	20	1	2
Subject	Start	gender	TT	C.	D	P	TP	round	interaction	age	grade
1	50	0	-4	8	65	10	-54	83	24	23	3	3
2	50	0	27	28	52	3	-23	83	24	22	3	3
3	50	0	-21	13	58	12	-71	83	24	23	3	3
4	50	0	-15	7	70	6	-65	83	24	22	3	3
5	50	0	39	0	82	1	-11	83	24	22	3	3
6	50	0	29	8	71	4	-21	83	24	21	3	3
7	50	1	-56	42	18	23	-106	83	24	22	3	3
8	50	0	17	16	56	11	-33	83	24	22	3	3
9	50	0	-11	9	51	23	-61	83	24	22	3	3
10	50	0	55	1	78	4	5	83	24	23	3	3
11	50	0	46	16	60	7	-4	83	24	21	3	3
12	50	0	-44	5	45	33	-94	83	24	21	3	3
13	50	1	40	1	72	10	-10	83	24	22	3	3
14	50	1	36	17	55	11	-14	83	24	22	3	3
15	50	1	7	12	69	2	-43	83	24	21	3	3
16	50	0	23	2	68	13	-27	83	24	23	3	3
17	50	0	1	10	54	19	-49	83	24	22	3	3
18	50	0	36	17	58	8	-14	83	24	21	3	3
19	50	1	4	9	69	5	-46	83	24	23	3	3
20	50	1	-23	33	36	14	-73	83	24	21	3	3
21	50	0	65	23	56	4	15	83	24	23	3	3
22	50	1	-15	24	55	4	-65	83	24	23	3	3
23	50	0	43	4	78	1	-7	83	24	23	3	3
24	50	0	35	7	71	5	-15	83	24	21	3	3
25	50	0	57	1	79	3	7	83	24	20	3	3
26	50	0	-39	15	49	19	-89	83	24	21	3	3
27	50	0	-12	3	61	19	-62	83	24	22	3	3
28	50	1	49	18	63	2	-1	83	24	22	3	3
Subject	Start	gender	TT	C.	D	P	TP	round	interaction	age	grade
1	50	1	74	19	62	2	24	83	24	20	1	4
2	50	1	-51	49	13	21	-101	83	24	20	1	4
3	50	1	57	16	61	6	7	83	24	19	1	4
4	50	1	48	32	34	17	-2	83	24	19	1	4
5	50	1	46	79	3	1	-4	83	24	21	1	4
6	50	0	63	41	37	5	13	83	24	21	1	4
7	50	1	-64	1	26	56	-114	83	24	20	1	4
8	50	0	77	14	62	7	27	83	24	21	1	4
9	50	1	65	42	41	0	15	83	24	19	1	4
10	50	1	88	55	27	1	38	83	24	21	1	4
11	50	1	17	55	26	2	-33	83	24	19	1	4
12	50	0	16	25	57	1	-34	83	24	19	1	4
13	50	0	78	61	19	3	28	83	24	19	1	4
14	50	1	83	44	26	13	33	83	24	20	1	4
15	50	1	32	53	29	1	-18	83	24	19	1	4
16	50	1	-26	41	27	15	-76	83	24	21	1	4
17	50	0	30	3	67	13	-20	83	24	19	1	4
18	50	1	92	34	47	2	42	83	24	23	1	4
19	50	1	15	39	28	16	-35	83	24	18	1	4
20	50	0	47	14	65	4	-3	83	24	19	1	4
Subject	Start	gender	TT	C.	D	P	TP	round	interaction	age	grade
1	50	1	78	55	25	0	28	80	13	18	1	5
2	50	1	61	35	45	0	11	80	13	20	1	5
3	50	1	71	43	29	8	21	80	13	21	1	5
4	50	1	39	52	22	6	-11	80	13	22	1	5
5	50	1	73	66	12	2	23	80	13	21	1	5
6	50	1	90	64	16	0	40	80	13	18	1	5
7	50	1	-27	22	31	27	-77	80	13	19	1	5
8	50	0	107	66	14	0	57	80	13	20	1	5
9	50	1	94	60	15	5	44	80	13	19	1	5
10	50	1	62	4	74	2	12	80	13	19	1	5
11	50	0	50	56	23	1	0	80	13	19	1	5
12	50	1	54	31	43	6	4	80	13	21	1	5
13	50	0	124	80	0	0	74	80	13	20	1	5
14	50	0	-33	2	31	47	-83	80	13	18	1	5
15	50	0	56	58	14	8	6	80	13	21	1	5
16	50	0	6	17	52	11	-44	80	13	21	1	5
17	50	1	53	45	32	3	3	80	13	19	1	5
18	50	1	67	53	18	9	17	80	13	20	1	5
19	50	1	60	1	70	9	10	80	13	19	1	5
20	50	1	73	73	0	7	23	80	13	19	1	5
21	50	1	7	57	18	5	-43	80	13	20	1	5
22	50	1	56	40	29	11	6	80	13	19	1	5
23	50	1	71	34	38	8	21	80	13	23	1	5
24	50	1	77	55	20	5	27	80	13	19	1	5
Subject	Start	gender	TT	C.	D	P	TP	round	interaction	age	grade
1	50	0	51	49	31	0	1	80	23	21	3	6
2	50	0	74	18	62	0	24	80	23	19	3	6
3	50	0	52	8	66	6	2	80	23	20	3	6
4	50	0	60	1	79	0	10	80	23	20	3	6
5	50	0	58	1	72	7	8	80	23	20	3	6
6	50	0	81	43	37	0	31	80	23	22	3	6
7	50	0	24	19	49	12	-26	80	23	22	3	6
8	50	1	-4	46	32	2	-54	80	23	21	3	6
9	50	1	13	7	63	10	-37	80	23	20	3	6
10	50	1	44	51	23	6	-6	80	23	22	3	6
11	50	1	74	0	80	0	24	80	23	20	3	6
12	50	0	57	37	37	6	7	80	23	20	3	6
13	50	1	64	22	57	1	14	80	23	21	3	6
14	50	1	-44	45	21	14	-94	80	23	21	3	6
15	50	1	51	2	67	11	1	80	23	20	3	6
16	50	1	76	0	75	5	26	80	23	22	3	6
17	50	1	30	10	52	18	-20	80	23	22	3	6
18	50	0	83	0	80	0	33	80	23	23	3	6
19	50	0	41	33	38	9	-9	80	23	20	3	6
20	50	0	60	22	58	0	10	80	23	21	3	6
21	50	1	55	22	57	1	5	80	23	21	3	6
22	50	0	50	28	47	5	0	80	23	22	3	6
23	50	0	44	1	74	5	-6	80	23	21	3	6
24	50	0	31	46	33	1	-19	80	23	21	3	6
25	50	1	36	33	40	7	-14	80	23	21	3	6
26	50	0	20	12	59	9	-30	80	23	21	3	6
27	50	0	46	31	48	1	-4	80	23	21	3	6
28	50	0	42	20	55	5	-8	80	23	22	3	6
29	50	0	35	1	74	5	-15	80	23	21	3	6
30	50	0	32	3	68	9	-18	80	23	20	3	6
Subject	Start	gender	TT	C.	D	P	TP	round	interaction	age	grade
1	50	0	7	45	17	20	-43	82	22	18	1	7
2	50	0	38	12	70	0	-12	82	22	18	1	7
3	50	1	10	21	59	2	-40	82	22	19	1	7
4	50	0	27	15	63	4	-23	82	22	21	1	7
5	50	1	-28	12	37	33	-78	82	22	21	1	7
6	50	0	3	2	69	11	-47	82	22	19	1	7
7	50	0	56	38	43	1	6	82	22	18	1	7
8	50	1	-107	28	20	34	-157	82	22	20	1	7
9	50	1	-5	51	20	11	-55	82	22	20	1	7
10	50	1	41	21	61	0	-9	82	22	19	1	7
11	50	0	6	20	57	5	-44	82	22	19	1	7
12	50	0	-95	25	32	25	-145	82	22	19	1	7
13	50	1	25	3	68	11	-25	82	22	18	1	7
14	50	1	5	9	64	9	-45	82	22	20	1	7
15	50	1	-131	9	5	68	-181	82	22	18	1	7
16	50	1	22	5	77	0	-28	82	22	18	1	7
17	50	1	42	36	45	1	-8	82	22	18	1	7
18	50	0	10	0	65	17	-40	82	22	19	1	7
19	50	0	9	9	57	16	-41	82	22	21	1	7
20	50	1	-11	13	53	16	-61	82	22	20	1	7
21	50	1	15	47	30	5	-35	82	22	19	1	7
22	50	1	38	1	79	2	-12	82	22	19	1	7
23	50	0	-102	6	30	46	-152	82	22	20	1	7
24	50	1	-51	0	51	31	-101	82	22	18	1	7
25	50	0	32	16	58	8	-18	82	22	19	1	7
26	50	0	44	34	46	2	-6	82	22	19	1	7
27	50	1	-63	38	18	26	-113	82	22	22	1	7
28	50	0	-31	7	58	17	-81	82	22	20	1	7
29	50	1	47	3	79	0	-3	82	22	17	1	7
30	50	0	21	3	69	10	-29	82	22	18	1	7
Subject	Start	gender	TT	C.	D	P	TP	round	interaction	age	grade
1	50	1	0	50	1	29	-50	80	21	21	3	8
2	50	1	19	15	54	11	-31	80	21	21	3	8
3	50	1	-8	33	33	14	-58	80	21	21	3	8
4	50	1	-22	30	38	12	-72	80	21	22	3	8
5	50	1	1	12	66	2	-49	80	21	22	3	8
6	50	1	54	6	73	1	4	80	21	21	3	8
7	50	0	27	3	67	10	-23	80	21	22	3	8
8	50	0	25	39	36	5	-25	80	21	21	3	8
9	50	0	51	44	28	8	1	80	21	21	3	8
10	50	1	-96	11	25	44	-146	80	21	23	3	8
11	50	1	-35	46	0	34	-85	80	21	22	3	8
12	50	0	18	21	55	4	-32	80	21	22	3	8
13	50	1	40	10	69	1	-10	80	21	22	3	8
14	50	0	-37	24	23	33	-87	80	21	22	3	8
15	50	1	-8	27	21	32	-58	80	21	22	3	8
16	50	1	-26	41	18	21	-76	80	21	23	3	8
17	50	0	-21	29	43	8	-71	80	21	20	3	8
18	50	0	29	23	56	1	-21	80	21	24	3	8
19	50	1	30	16	61	3	-20	80	21	23	3	8
20	50	1	40	2	78	0	-10	80	21	21	3	8
21	50	0	47	37	35	8	-3	80	21	22	3	8
22	50	0	14	5	71	4	-36	80	21	21	3	8
23	50	1	-84	4	25	51	-134	80	21	22	3	8
24	50	1	-33	27	40	13	-83	80	21	20	3	8
25	50	1	25	11	66	3	-25	80	21	20	3	8
26	50	0	40	9	66	5	-10	80	21	23	3	8
Subject	Start	gender	TT	C.	D	P	TP	round	interaction	age	grade
1	50	0	21	31	33	15	-29	79	15	21	3	9
2	50	1	30	79	0	0	-20	79	15	22	3	9
3	50	1	41	47	28	4	-9	79	15	23	3	9
4	50	1	58	42	35	2	8	79	15	22	3	9
5	50	1	-41	44	11	24	-91	79	15	22	3	9
6	50	1	70	43	35	1	20	79	15	22	3	9
7	50	1	-112	0	37	42	-162	79	15	22	3	9
8	50	1	45	27	51	1	-5	79	15	22	3	9
9	50	1	-150	3	15	61	-200	79	15	22	3	9
10	50	1	-79	16	7	56	-129	79	15	22	3	9
11	50	0	53	33	43	3	3	79	15	22	3	9
12	50	0	-17	40	26	13	-67	79	15	22	3	9
13	50	1	89	36	43	0	39	79	15	21	3	9
14	50	1	-51	2	51	26	-101	79	15	24	3	9
15	50	1	23	25	43	11	-27	79	15	22	3	9
16	50	0	4	39	26	14	-46	79	15	20	3	9
17	50	0	-23	24	38	17	-73	79	15	22	3	9
18	50	0	20	21	46	12	-30	79	15	22	3	9
19	50	0	10	10	59	10	-40	79	15	22	3	9
20	50	1	65	0	79	0	15	79	15	20	3	9
21	50	1	47	45	25	9	-3	79	15	22	3	9
22	50	0	33	63	12	4	-17	79	15	22	3	9
23	50	0	43	16	53	10	-7	79	15	22	3	9
24	50	0	50	33	40	6	0	79	15	22	3	9
25	50	1	-18	11	48	20	-68	79	15	21	3	9
26	50	1	40	27	41	11	-10	79	15	21	3	9
27	50	1	-15	42	21	16	-65	79	15	22	3	9
28	50	1	-84	39	3	37	-134	79	15	21	3	9
29	50	1	54	73	0	6	4	79	15	23	3	9
30	50	1	80	45	31	3	30	79	15	23	3	9

## Sheet: total
Subject	Start	gender	age	grade	C.	D	P	FC	FD	fp	AP	TT	TP	round	interaction
1	50	0	22	3	1	75	4	0.0125	0.9375	0.05	-0.1	42	-8	80	19
2	50	0	23	3	1	75	4	0.0125	0.9375	0.05	-0.125	40	-10	80	19
3	50	0	20	3	30	49	1	0.375	0.6125	0.0125	-0.2625	29	-21	80	19
4	50	0	21	3	4	73	3	0.05	0.9125	0.0375	0.0125	51	1	80	19
5	50	0	22	3	4	65	11	0.05	0.8125	0.1375	-0.4875	11	-39	80	19
6	50	0	22	3	4	68	8	0.05	0.85	0.1	-0.65	-2	-52	80	19
7	50	0	23	3	5	62	13	0.0625	0.775	0.1625	-0.3375	23	-27	80	19
8	50	0	21	3	22	55	3	0.275	0.6875	0.0375	0.0375	53	3	80	19
9	50	0	22	3	64	13	3	0.8	0.1625	0.0375	0.35	78	28	80	19
10	50	0	22	3	16	62	2	0.2	0.775	0.025	-0.25	30	-20	80	19
11	50	0	22	3	51	29	0	0.6375	0.3625	0	-0.075	44	-6	80	19
12	50	0	22	3	0	78	2	0	0.975	0.025	-0.05	46	-4	80	19
13	50	0	21	3	2	76	2	0.025	0.95	0.025	-0.25	30	-20	80	19
14	50	0	23	3	7	68	5	0.0875	0.85	0.0625	-0.1125	41	-9	80	19
15	50	0	20	3	5	33	42	0.0625	0.4125	0.525	-1.575	-76	-126	80	19
16	50	0	21	1	12	58	10	0.15	0.725	0.125	-0.5125	9	-41	80	24
17	50	0	19	1	13	60	7	0.1625	0.75	0.0875	-0.275	28	-22	80	24
18	50	0	19	1	2	74	4	0.025	0.925	0.05	-0.4875	11	-39	80	24
19	50	0	19	1	5	68	7	0.0625	0.85	0.0875	-0.45	14	-36	80	24
20	50	0	20	1	7	58	15	0.0875	0.725	0.1875	-0.55	6	-44	80	24
21	50	0	20	1	24	53	3	0.3	0.6625	0.0375	-0.1875	35	-15	80	24
22	50	0	20	1	23	36	21	0.2875	0.45	0.2625	-0.9125	-23	-73	80	24
23	50	0	20	1	4	55	21	0.05	0.6875	0.2625	-0.55	6	-44	80	24
24	50	0	20	1	49	23	8	0.6125	0.2875	0.1	-0.375	20	-30	80	24
25	50	0	20	1	10	65	5	0.125	0.8125	0.0625	-0.2625	29	-21	80	24
26	50	0	19	1	27	35	18	0.3375	0.4375	0.225	-0.9375	-25	-75	80	24
27	50	0	21	1	36	32	12	0.45	0.4	0.15	-0.975	-28	-78	80	24
28	50	0	20	1	0	72	8	0	0.9	0.1	-0.35	22	-28	80	24
29	50	0	19	1	13	61	6	0.1625	0.7625	0.075	-0.625	0	-50	80	24
30	50	0	20	1	9	45	26	0.1125	0.5625	0.325	-0.9125	-23	-73	80	24
31	50	0	20	1	66	14	0	0.825	0.175	0	0.7125	107	57	80	13
32	50	0	19	1	56	23	1	0.7	0.2875	0.0125	0	50	0	80	13
33	50	0	20	1	80	0	0	1	0	0	0.925	124	74	80	13
34	50	0	18	1	2	31	47	0.025	0.3875	0.5875	-1.0375	-33	-83	80	13
35	50	0	21	1	58	14	8	0.725	0.175	0.1	0.075	56	6	80	13
36	50	0	21	1	17	52	11	0.2125	0.65	0.1375	-0.55	6	-44	80	13
37	50	0	21	3	49	31	0	0.6125	0.3875	0	0.0125	51	1	80	23
38	50	0	19	3	18	62	0	0.225	0.775	0	0.3	74	24	80	23
39	50	0	20	3	8	66	6	0.1	0.825	0.075	0.025	52	2	80	23
40	50	0	20	3	1	79	0	0.0125	0.9875	0	0.125	60	10	80	23
41	50	0	20	3	1	72	7	0.0125	0.9	0.0875	0.1	58	8	80	23
42	50	0	22	3	43	37	0	0.5375	0.4625	0	0.3875	81	31	80	23
43	50	0	22	3	19	49	12	0.2375	0.6125	0.15	-0.325	24	-26	80	23
44	50	0	20	3	37	37	6	0.4625	0.4625	0.075	0.0875	57	7	80	23
45	50	0	23	3	0	80	0	0	1	0	0.4125	83	33	80	23
46	50	0	20	3	33	38	9	0.4125	0.475	0.1125	-0.1125	41	-9	80	23
47	50	0	21	3	22	58	0	0.275	0.725	0	0.125	60	10	80	23
48	50	0	22	3	28	47	5	0.35	0.5875	0.0625	0	50	0	80	23
49	50	0	21	3	1	74	5	0.0125	0.925	0.0625	-0.075	44	-6	80	23
50	50	0	21	3	46	33	1	0.575	0.4125	0.0125	-0.2375	31	-19	80	23
51	50	0	21	3	12	59	9	0.15	0.7375	0.1125	-0.375	20	-30	80	23
52	50	0	21	3	31	48	1	0.3875	0.6	0.0125	-0.05	46	-4	80	23
53	50	0	22	3	20	55	5	0.25	0.6875	0.0625	-0.1	42	-8	80	23
54	50	0	21	3	1	74	5	0.0125	0.925	0.0625	-0.1875	35	-15	80	23
55	50	0	20	3	3	68	9	0.0375	0.85	0.1125	-0.225	32	-18	80	23
56	50	0	23	3	8	65	10	0.0963855	0.783133	0.120482	-0.650602	-4	-54	83	24
57	50	0	22	3	28	52	3	0.337349	0.626506	0.0361446	-0.277108	27	-23	83	24
58	50	0	23	3	13	58	12	0.156627	0.698795	0.144578	-0.855422	-21	-71	83	24
59	50	0	22	3	7	70	6	0.0843373	0.843373	0.0722892	-0.783133	-15	-65	83	24
60	50	0	22	3	0	82	1	0	0.987952	0.0120482	-0.13253	39	-11	83	24
61	50	0	21	3	8	71	4	0.0963855	0.855422	0.0481928	-0.253012	29	-21	83	24
62	50	0	22	3	16	56	11	0.192771	0.674699	0.13253	-0.39759	17	-33	83	24
63	50	0	22	3	9	51	23	0.108434	0.614458	0.277108	-0.73494	-11	-61	83	24
64	50	0	23	3	1	78	4	0.0120482	0.939759	0.0481928	0.060241	55	5	83	24
65	50	0	21	3	16	60	7	0.192771	0.722892	0.0843373	-0.0481928	46	-4	83	24
66	50	0	21	3	5	45	33	0.060241	0.542169	0.39759	-1.13253	-44	-94	83	24
67	50	0	23	3	2	68	13	0.0240964	0.819277	0.156627	-0.325301	23	-27	83	24
68	50	0	22	3	10	54	19	0.120482	0.650602	0.228916	-0.590361	1	-49	83	24
69	50	0	21	3	17	58	8	0.204819	0.698795	0.0963855	-0.168675	36	-14	83	24
70	50	0	23	3	23	56	4	0.277108	0.674699	0.0481928	0.180723	65	15	83	24
71	50	0	23	3	4	78	1	0.0481928	0.939759	0.0120482	-0.0843373	43	-7	83	24
72	50	0	21	3	7	71	5	0.0843373	0.855422	0.060241	-0.180723	35	-15	83	24
73	50	0	20	3	1	79	3	0.0120482	0.951807	0.0361446	0.0843373	57	7	83	24
74	50	0	21	3	15	49	19	0.180723	0.590361	0.228916	-1.07229	-39	-89	83	24
75	50	0	22	3	3	61	19	0.0361446	0.73494	0.228916	-0.746988	-12	-62	83	24
76	50	0	21	1	41	37	5	0.493976	0.445783	0.060241	0.156627	63	13	83	24
77	50	0	21	1	14	62	7	0.168675	0.746988	0.0843373	0.325301	77	27	83	24
78	50	0	19	1	25	57	1	0.301205	0.686747	0.0120482	-0.409639	16	-34	83	24
79	50	0	19	1	61	19	3	0.73494	0.228916	0.0361446	0.337349	78	28	83	24
80	50	0	19	1	3	67	13	0.0361446	0.807229	0.156627	-0.240964	30	-20	83	24
81	50	0	19	1	14	65	4	0.168675	0.783133	0.0481928	-0.0361446	47	-3	83	24
82	50	0	18	1	45	17	20	0.54878	0.207317	0.243902	-0.52439	7	-43	82	22
83	50	0	18	1	12	70	0	0.146341	0.853659	0	-0.146341	38	-12	82	22
84	50	0	21	1	15	63	4	0.182927	0.768293	0.0487805	-0.280488	27	-23	82	22
85	50	0	19	1	2	69	11	0.0243902	0.841463	0.134146	-0.573171	3	-47	82	22
86	50	0	18	1	38	43	1	0.463415	0.52439	0.0121951	0.0731707	56	6	82	22
87	50	0	19	1	20	57	5	0.243902	0.695122	0.0609756	-0.536585	6	-44	82	22
88	50	0	19	1	25	32	25	0.304878	0.390244	0.304878	-1.76829	-95	-145	82	22
89	50	0	19	1	0	65	17	0	0.792683	0.207317	-0.487805	10	-40	82	22
90	50	0	21	1	9	57	16	0.109756	0.695122	0.195122	-0.5	9	-41	82	22
91	50	0	20	1	6	30	46	0.0731707	0.365854	0.560976	-1.85366	-102	-152	82	22
92	50	0	19	1	16	58	8	0.195122	0.707317	0.097561	-0.219512	32	-18	82	22
93	50	0	19	1	34	46	2	0.414634	0.560976	0.0243902	-0.0731707	44	-6	82	22
94	50	0	20	1	7	58	17	0.0853659	0.707317	0.207317	-0.987805	-31	-81	82	22
95	50	0	18	1	3	69	10	0.0365854	0.841463	0.121951	-0.353659	21	-29	82	22
96	50	0	22	3	3	67	10	0.0375	0.8375	0.125	-0.2875	27	-23	80	21
97	50	0	21	3	39	36	5	0.4875	0.45	0.0625	-0.3125	25	-25	80	21
98	50	0	21	3	44	28	8	0.55	0.35	0.1	0.0125	51	1	80	21
99	50	0	22	3	21	55	4	0.2625	0.6875	0.05	-0.4	18	-32	80	21
100	50	0	22	3	24	23	33	0.3	0.2875	0.4125	-1.0875	-37	-87	80	21
101	50	0	20	3	29	43	8	0.3625	0.5375	0.1	-0.8875	-21	-71	80	21
102	50	0	24	3	23	56	1	0.2875	0.7	0.0125	-0.2625	29	-21	80	21
103	50	0	22	3	37	35	8	0.4625	0.4375	0.1	-0.0375	47	-3	80	21
104	50	0	21	3	5	71	4	0.0625	0.8875	0.05	-0.45	14	-36	80	21
105	50	0	23	3	9	66	5	0.1125	0.825	0.0625	-0.125	40	-10	80	21
106	50	0	21	3	31	33	15	0.392405	0.417722	0.189873	-0.367089	21	-29	79	15
107	50	0	22	3	33	43	3	0.417722	0.544304	0.0379747	0.0379747	53	3	79	15
108	50	0	22	3	40	26	13	0.506329	0.329114	0.164557	-0.848101	-17	-67	79	15
109	50	0	20	3	39	26	14	0.493671	0.329114	0.177215	-0.582278	4	-46	79	15
110	50	0	22	3	24	38	17	0.303797	0.481013	0.21519	-0.924051	-23	-73	79	15
111	50	0	22	3	21	46	12	0.265823	0.582278	0.151899	-0.379747	20	-30	79	15
112	50	0	22	3	10	59	10	0.126582	0.746835	0.126582	-0.506329	10	-40	79	15
113	50	0	22	3	63	12	4	0.797468	0.151899	0.0506329	-0.21519	33	-17	79	15
114	50	0	22	3	16	53	10	0.202532	0.670886	0.126582	-0.0886076	43	-7	79	15
115	50	0	22	3	33	40	6	0.417722	0.506329	0.0759494	0	50	0	79	15
116	50	1	21	3	0	77	3	0	0.9625	0.0375	-0.15	38	-12	80	19
117	50	1	21	3	0	75	5	0	0.9375	0.0625	0.1	58	8	80	19
118	50	1	21	3	27	48	5	0.3375	0.6	0.0625	-0.1	42	-8	80	19
119	50	1	21	3	2	62	16	0.025	0.775	0.2	-0.7875	-13	-63	80	19
120	50	1	22	3	2	47	31	0.025	0.5875	0.3875	-1.0875	-37	-87	80	19
121	50	1	22	3	14	39	27	0.175	0.4875	0.3375	-1.325	-56	-106	80	19
122	50	1	22	3	35	40	5	0.4375	0.5	0.0625	-0.25	30	-20	80	19
123	50	1	23	3	32	28	20	0.4	0.35	0.25	-0.725	-8	-58	80	19
124	50	1	22	3	20	49	11	0.25	0.6125	0.1375	-0.775	-12	-62	80	19
125	50	1	23	3	23	51	6	0.2875	0.6375	0.075	-0.075	44	-6	80	19
126	50	1	21	3	11	64	5	0.1375	0.8	0.0625	-0.475	12	-38	80	19
127	50	1	22	1	42	31	7	0.525	0.3875	0.0875	-0.4375	15	-35	80	24
128	50	1	20	1	5	60	15	0.0625	0.75	0.1875	-0.65	-2	-52	80	24
129	50	1	20	1	9	66	5	0.1125	0.825	0.0625	-0.5375	7	-43	80	24
130	50	1	18	1	21	12	47	0.2625	0.15	0.5875	-1.7	-86	-136	80	24
131	50	1	20	1	4	64	12	0.05	0.8	0.15	-0.8125	-15	-65	80	24
132	50	1	19	1	17	28	35	0.2125	0.35	0.4375	-1.6	-78	-128	80	24
133	50	1	20	1	31	3	46	0.3875	0.0375	0.575	-1.5125	-71	-121	80	24
134	50	1	22	1	23	53	4	0.2875	0.6625	0.05	-0.2625	29	-21	80	24
135	50	1	21	1	2	70	8	0.025	0.875	0.1	-0.55	6	-44	80	24
136	50	1	19	1	14	39	27	0.175	0.4875	0.3375	-1.3625	-59	-109	80	24
137	50	1	20	1	62	3	15	0.775	0.0375	0.1875	-0.9125	-23	-73	80	24
138	50	1	18	1	55	25	0	0.6875	0.3125	0	0.35	78	28	80	13
139	50	1	20	1	35	45	0	0.4375	0.5625	0	0.1375	61	11	80	13
140	50	1	21	1	43	29	8	0.5375	0.3625	0.1	0.2625	71	21	80	13
141	50	1	22	1	52	22	6	0.65	0.275	0.075	-0.1375	39	-11	80	13
142	50	1	21	1	66	12	2	0.825	0.15	0.025	0.2875	73	23	80	13
143	50	1	18	1	64	16	0	0.8	0.2	0	0.5	90	40	80	13
144	50	1	19	1	22	31	27	0.275	0.3875	0.3375	-0.9625	-27	-77	80	13
145	50	1	19	1	60	15	5	0.75	0.1875	0.0625	0.55	94	44	80	13
146	50	1	19	1	4	74	2	0.05	0.925	0.025	0.15	62	12	80	13
147	50	1	21	1	31	43	6	0.3875	0.5375	0.075	0.05	54	4	80	13
148	50	1	19	1	45	32	3	0.5625	0.4	0.0375	0.0375	53	3	80	13
149	50	1	20	1	53	18	9	0.6625	0.225	0.1125	0.2125	67	17	80	13
150	50	1	19	1	1	70	9	0.0125	0.875	0.1125	0.125	60	10	80	13
151	50	1	19	1	73	0	7	0.9125	0	0.0875	0.2875	73	23	80	13
152	50	1	20	1	57	18	5	0.7125	0.225	0.0625	-0.5375	7	-43	80	13
153	50	1	19	1	40	29	11	0.5	0.3625	0.1375	0.075	56	6	80	13
154	50	1	23	1	34	38	8	0.425	0.475	0.1	0.2625	71	21	80	13
155	50	1	19	1	55	20	5	0.6875	0.25	0.0625	0.3375	77	27	80	13
156	50	1	21	3	46	32	2	0.575	0.4	0.025	-0.675	-4	-54	80	23
157	50	1	20	3	7	63	10	0.0875	0.7875	0.125	-0.4625	13	-37	80	23
158	50	1	22	3	51	23	6	0.6375	0.2875	0.075	-0.075	44	-6	80	23
159	50	1	20	3	0	80	0	0	1	0	0.3	74	24	80	23
160	50	1	21	3	22	57	1	0.275	0.7125	0.0125	0.175	64	14	80	23
161	50	1	21	3	45	21	14	0.5625	0.2625	0.175	-1.175	-44	-94	80	23
162	50	1	20	3	2	67	11	0.025	0.8375	0.1375	0.0125	51	1	80	23
163	50	1	22	3	0	75	5	0	0.9375	0.0625	0.325	76	26	80	23
164	50	1	22	3	10	52	18	0.125	0.65	0.225	-0.25	30	-20	80	23
165	50	1	21	3	22	57	1	0.275	0.7125	0.0125	0.0625	55	5	80	23
166	50	1	21	3	33	40	7	0.4125	0.5	0.0875	-0.175	36	-14	80	23
167	50	1	22	3	42	18	23	0.506024	0.216867	0.277108	-1.27711	-56	-106	83	24
168	50	1	22	3	1	72	10	0.0120482	0.86747	0.120482	-0.120482	40	-10	83	24
169	50	1	22	3	17	55	11	0.204819	0.662651	0.13253	-0.168675	36	-14	83	24
170	50	1	21	3	12	69	2	0.144578	0.831325	0.0240964	-0.518072	7	-43	83	24
171	50	1	23	3	9	69	5	0.108434	0.831325	0.060241	-0.554217	4	-46	83	24
172	50	1	21	3	33	36	14	0.39759	0.433735	0.168675	-0.879518	-23	-73	83	24
173	50	1	23	3	24	55	4	0.289157	0.662651	0.0481928	-0.783133	-15	-65	83	24
174	50	1	22	3	18	63	2	0.216867	0.759036	0.0240964	-0.0120482	49	-1	83	24
175	50	1	20	1	19	62	2	0.228916	0.746988	0.0240964	0.289157	74	24	83	24
176	50	1	20	1	49	13	21	0.590361	0.156627	0.253012	-1.21687	-51	-101	83	24
177	50	1	19	1	16	61	6	0.192771	0.73494	0.0722892	0.0843373	57	7	83	24
178	50	1	19	1	32	34	17	0.385542	0.409639	0.204819	-0.0240964	48	-2	83	24
179	50	1	21	1	79	3	1	0.951807	0.0361446	0.0120482	-0.0481928	46	-4	83	24
180	50	1	20	1	1	26	56	0.0120482	0.313253	0.674699	-1.37349	-64	-114	83	24
181	50	1	19	1	42	41	0	0.506024	0.493976	0	0.180723	65	15	83	24
182	50	1	21	1	55	27	1	0.662651	0.325301	0.0120482	0.457831	88	38	83	24
183	50	1	19	1	55	26	2	0.662651	0.313253	0.0240964	-0.39759	17	-33	83	24
184	50	1	20	1	44	26	13	0.53012	0.313253	0.156627	0.39759	83	33	83	24
185	50	1	19	1	53	29	1	0.638554	0.349398	0.0120482	-0.216867	32	-18	83	24
186	50	1	21	1	41	27	15	0.493976	0.325301	0.180723	-0.915663	-26	-76	83	24
187	50	1	23	1	34	47	2	0.409639	0.566265	0.0240964	0.506024	92	42	83	24
188	50	1	18	1	39	28	16	0.46988	0.337349	0.192771	-0.421687	15	-35	83	24
189	50	1	19	1	21	59	2	0.256098	0.719512	0.0243902	-0.487805	10	-40	82	22
190	50	1	21	1	12	37	33	0.146341	0.45122	0.402439	-0.95122	-28	-78	82	22
191	50	1	20	1	28	20	34	0.341463	0.243902	0.414634	-1.91463	-107	-157	82	22
192	50	1	20	1	51	20	11	0.621951	0.243902	0.134146	-0.670732	-5	-55	82	22
193	50	1	19	1	21	61	0	0.256098	0.743902	0	-0.109756	41	-9	82	22
194	50	1	18	1	3	68	11	0.0365854	0.829268	0.134146	-0.304878	25	-25	82	22
195	50	1	20	1	9	64	9	0.109756	0.780488	0.109756	-0.54878	5	-45	82	22
196	50	1	18	1	9	5	68	0.109756	0.0609756	0.829268	-2.20732	-131	-181	82	22
197	50	1	18	1	5	77	0	0.0609756	0.939024	0	-0.341463	22	-28	82	22
198	50	1	18	1	36	45	1	0.439024	0.54878	0.0121951	-0.097561	42	-8	82	22
199	50	1	20	1	13	53	16	0.158537	0.646341	0.195122	-0.743902	-11	-61	82	22
200	50	1	19	1	47	30	5	0.573171	0.365854	0.0609756	-0.426829	15	-35	82	22
201	50	1	19	1	1	79	2	0.0121951	0.963415	0.0243902	-0.146341	38	-12	82	22
202	50	1	18	1	0	51	31	0	0.621951	0.378049	-1.23171	-51	-101	82	22
203	50	1	22	1	38	18	26	0.463415	0.219512	0.317073	-1.37805	-63	-113	82	22
204	50	1	17	1	3	79	0	0.0365854	0.963415	0	-0.0365854	47	-3	82	22
205	50	1	21	3	50	1	29	0.625	0.0125	0.3625	-0.625	0	-50	80	21
206	50	1	21	3	15	54	11	0.1875	0.675	0.1375	-0.3875	19	-31	80	21
207	50	1	21	3	33	33	14	0.4125	0.4125	0.175	-0.725	-8	-58	80	21
208	50	1	22	3	30	38	12	0.375	0.475	0.15	-0.9	-22	-72	80	21
209	50	1	22	3	12	66	2	0.15	0.825	0.025	-0.6125	1	-49	80	21
210	50	1	21	3	6	73	1	0.075	0.9125	0.0125	0.05	54	4	80	21
211	50	1	23	3	11	25	44	0.1375	0.3125	0.55	-1.825	-96	-146	80	21
212	50	1	22	3	46	0	34	0.575	0	0.425	-1.0625	-35	-85	80	21
213	50	1	22	3	10	69	1	0.125	0.8625	0.0125	-0.125	40	-10	80	21
214	50	1	22	3	27	21	32	0.3375	0.2625	0.4	-0.725	-8	-58	80	21
215	50	1	23	3	41	18	21	0.5125	0.225	0.2625	-0.95	-26	-76	80	21
216	50	1	23	3	16	61	3	0.2	0.7625	0.0375	-0.25	30	-20	80	21
217	50	1	21	3	2	78	0	0.025	0.975	0	-0.125	40	-10	80	21
218	50	1	22	3	4	25	51	0.05	0.3125	0.6375	-1.675	-84	-134	80	21
219	50	1	20	3	27	40	13	0.3375	0.5	0.1625	-1.0375	-33	-83	80	21
220	50	1	20	3	11	66	3	0.1375	0.825	0.0375	-0.3125	25	-25	80	21
221	50	1	22	3	79	0	0	1	0	0	-0.253165	30	-20	79	15
222	50	1	23	3	47	28	4	0.594937	0.35443	0.0506329	-0.113924	41	-9	79	15
223	50	1	22	3	42	35	2	0.531646	0.443038	0.0253165	0.101266	58	8	79	15
224	50	1	22	3	44	11	24	0.556962	0.139241	0.303797	-1.1519	-41	-91	79	15
225	50	1	22	3	43	35	1	0.544304	0.443038	0.0126582	0.253165	70	20	79	15
226	50	1	22	3	0	37	42	0	0.468354	0.531646	-2.05063	-112	-162	79	15
227	50	1	22	3	27	51	1	0.341772	0.64557	0.0126582	-0.0632911	45	-5	79	15
228	50	1	22	3	3	15	61	0.0379747	0.189873	0.772152	-2.53165	-150	-200	79	15
229	50	1	22	3	16	7	56	0.202532	0.0886076	0.708861	-1.63291	-79	-129	79	15
230	50	1	21	3	36	43	0	0.455696	0.544304	0	0.493671	89	39	79	15
231	50	1	24	3	2	51	26	0.0253165	0.64557	0.329114	-1.27848	-51	-101	79	15
232	50	1	22	3	25	43	11	0.316456	0.544304	0.139241	-0.341772	23	-27	79	15
233	50	1	20	3	0	79	0	0	1	0	0.189873	65	15	79	15
234	50	1	22	3	45	25	9	0.56962	0.316456	0.113924	-0.0379747	47	-3	79	15
235	50	1	21	3	11	48	20	0.139241	0.607595	0.253165	-0.860759	-18	-68	79	15
236	50	1	21	3	27	41	11	0.341772	0.518987	0.139241	-0.126582	40	-10	79	15
237	50	1	22	3	42	21	16	0.531646	0.265823	0.202532	-0.822785	-15	-65	79	15
238	50	1	21	3	39	3	37	0.493671	0.0379747	0.468354	-1.6962	-84	-134	79	15
239	50	1	23	3	73	0	6	0.924051	0	0.0759494	0.0506329	54	4	79	15
240	50	1	23	3	45	31	3	0.56962	0.392405	0.0379747	0.379747	80	30	79	15

## Sheet: man
Subject	Start	gender	age	grade	C.	D	P	FC	FD	fp	AP	TT	TP	round	interaction
1	50	1	21	3	0	77	3	0	0.9625	0.0375	-0.15	38	-12	80	19
2	50	1	21	3	0	75	5	0	0.9375	0.0625	0.1	58	8	80	19
3	50	1	21	3	27	48	5	0.3375	0.6	0.0625	-0.1	42	-8	80	19
4	50	1	21	3	2	62	16	0.025	0.775	0.2	-0.7875	-13	-63	80	19
5	50	1	22	3	2	47	31	0.025	0.5875	0.3875	-1.0875	-37	-87	80	19
6	50	1	22	3	14	39	27	0.175	0.4875	0.3375	-1.325	-56	-106	80	19
7	50	1	22	3	35	40	5	0.4375	0.5	0.0625	-0.25	30	-20	80	19
8	50	1	23	3	32	28	20	0.4	0.35	0.25	-0.725	-8	-58	80	19
9	50	1	22	3	20	49	11	0.25	0.6125	0.1375	-0.775	-12	-62	80	19
10	50	1	23	3	23	51	6	0.2875	0.6375	0.075	-0.075	44	-6	80	19
11	50	1	21	3	11	64	5	0.1375	0.8	0.0625	-0.475	12	-38	80	19
12	50	1	22	1	42	31	7	0.525	0.3875	0.0875	-0.4375	15	-35	80	24
13	50	1	20	1	5	60	15	0.0625	0.75	0.1875	-0.65	-2	-52	80	24
14	50	1	20	1	9	66	5	0.1125	0.825	0.0625	-0.5375	7	-43	80	24
15	50	1	18	1	21	12	47	0.2625	0.15	0.5875	-1.7	-86	-136	80	24
16	50	1	20	1	4	64	12	0.05	0.8	0.15	-0.8125	-15	-65	80	24
17	50	1	19	1	17	28	35	0.2125	0.35	0.4375	-1.6	-78	-128	80	24
18	50	1	20	1	31	3	46	0.3875	0.0375	0.575	-1.5125	-71	-121	80	24
19	50	1	22	1	23	53	4	0.2875	0.6625	0.05	-0.2625	29	-21	80	24
20	50	1	21	1	2	70	8	0.025	0.875	0.1	-0.55	6	-44	80	24
21	50	1	19	1	14	39	27	0.175	0.4875	0.3375	-1.3625	-59	-109	80	24
22	50	1	20	1	62	3	15	0.775	0.0375	0.1875	-0.9125	-23	-73	80	24
23	50	1	18	1	55	25	0	0.6875	0.3125	0	0.35	78	28	80	13
24	50	1	20	1	35	45	0	0.4375	0.5625	0	0.1375	61	11	80	13
25	50	1	21	1	43	29	8	0.5375	0.3625	0.1	0.2625	71	21	80	13
26	50	1	22	1	52	22	6	0.65	0.275	0.075	-0.1375	39	-11	80	13
27	50	1	21	1	66	12	2	0.825	0.15	0.025	0.2875	73	23	80	13
28	50	1	18	1	64	16	0	0.8	0.2	0	0.5	90	40	80	13
29	50	1	19	1	22	31	27	0.275	0.3875	0.3375	-0.9625	-27	-77	80	13
30	50	1	19	1	60	15	5	0.75	0.1875	0.0625	0.55	94	44	80	13
31	50	1	19	1	4	74	2	0.05	0.925	0.025	0.15	62	12	80	13
32	50	1	21	1	31	43	6	0.3875	0.5375	0.075	0.05	54	4	80	13
33	50	1	19	1	45	32	3	0.5625	0.4	0.0375	0.0375	53	3	80	13
34	50	1	20	1	53	18	9	0.6625	0.225	0.1125	0.2125	67	17	80	13
35	50	1	19	1	1	70	9	0.0125	0.875	0.1125	0.125	60	10	80	13
36	50	1	19	1	73	0	7	0.9125	0	0.0875	0.2875	73	23	80	13
37	50	1	20	1	57	18	5	0.7125	0.225	0.0625	-0.5375	7	-43	80	13
38	50	1	19	1	40	29	11	0.5	0.3625	0.1375	0.075	56	6	80	13
39	50	1	23	1	34	38	8	0.425	0.475	0.1	0.2625	71	21	80	13
40	50	1	19	1	55	20	5	0.6875	0.25	0.0625	0.3375	77	27	80	13
41	50	1	21	3	46	32	2	0.575	0.4	0.025	-0.675	-4	-54	80	23
42	50	1	20	3	7	63	10	0.0875	0.7875	0.125	-0.4625	13	-37	80	23
43	50	1	22	3	51	23	6	0.6375	0.2875	0.075	-0.075	44	-6	80	23
44	50	1	20	3	0	80	0	0	1	0	0.3	74	24	80	23
45	50	1	21	3	22	57	1	0.275	0.7125	0.0125	0.175	64	14	80	23
46	50	1	21	3	45	21	14	0.5625	0.2625	0.175	-1.175	-44	-94	80	23
47	50	1	20	3	2	67	11	0.025	0.8375	0.1375	0.0125	51	1	80	23
48	50	1	22	3	0	75	5	0	0.9375	0.0625	0.325	76	26	80	23
49	50	1	22	3	10	52	18	0.125	0.65	0.225	-0.25	30	-20	80	23
50	50	1	21	3	22	57	1	0.275	0.7125	0.0125	0.0625	55	5	80	23
51	50	1	21	3	33	40	7	0.4125	0.5	0.0875	-0.175	36	-14	80	23
52	50	1	22	3	42	18	23	0.506024	0.216867	0.277108	-1.27711	-56	-106	83	24
53	50	1	22	3	1	72	10	0.0120482	0.86747	0.120482	-0.120482	40	-10	83	24
54	50	1	22	3	17	55	11	0.204819	0.662651	0.13253	-0.168675	36	-14	83	24
55	50	1	21	3	12	69	2	0.144578	0.831325	0.0240964	-0.518072	7	-43	83	24
56	50	1	23	3	9	69	5	0.108434	0.831325	0.060241	-0.554217	4	-46	83	24
57	50	1	21	3	33	36	14	0.39759	0.433735	0.168675	-0.879518	-23	-73	83	24
58	50	1	23	3	24	55	4	0.289157	0.662651	0.0481928	-0.783133	-15	-65	83	24
59	50	1	22	3	18	63	2	0.216867	0.759036	0.0240964	-0.0120482	49	-1	83	24
60	50	1	20	1	19	62	2	0.228916	0.746988	0.0240964	0.289157	74	24	83	24
61	50	1	20	1	49	13	21	0.590361	0.156627	0.253012	-1.21687	-51	-101	83	24
62	50	1	19	1	16	61	6	0.192771	0.73494	0.0722892	0.0843373	57	7	83	24
63	50	1	19	1	32	34	17	0.385542	0.409639	0.204819	-0.0240964	48	-2	83	24
64	50	1	21	1	79	3	1	0.951807	0.0361446	0.0120482	-0.0481928	46	-4	83	24
65	50	1	20	1	1	26	56	0.0120482	0.313253	0.674699	-1.37349	-64	-114	83	24
66	50	1	19	1	42	41	0	0.506024	0.493976	0	0.180723	65	15	83	24
67	50	1	21	1	55	27	1	0.662651	0.325301	0.0120482	0.457831	88	38	83	24
68	50	1	19	1	55	26	2	0.662651	0.313253	0.0240964	-0.39759	17	-33	83	24
69	50	1	20	1	44	26	13	0.53012	0.313253	0.156627	0.39759	83	33	83	24
70	50	1	19	1	53	29	1	0.638554	0.349398	0.0120482	-0.216867	32	-18	83	24
71	50	1	21	1	41	27	15	0.493976	0.325301	0.180723	-0.915663	-26	-76	83	24
72	50	1	23	1	34	47	2	0.409639	0.566265	0.0240964	0.506024	92	42	83	24
73	50	1	18	1	39	28	16	0.46988	0.337349	0.192771	-0.421687	15	-35	83	24
74	50	1	19	1	21	59	2	0.256098	0.719512	0.0243902	-0.487805	10	-40	82	22
75	50	1	21	1	12	37	33	0.146341	0.45122	0.402439	-0.95122	-28	-78	82	22
76	50	1	20	1	28	20	34	0.341463	0.243902	0.414634	-1.91463	-107	-157	82	22
77	50	1	20	1	51	20	11	0.621951	0.243902	0.134146	-0.670732	-5	-55	82	22
78	50	1	19	1	21	61	0	0.256098	0.743902	0	-0.109756	41	-9	82	22
79	50	1	18	1	3	68	11	0.0365854	0.829268	0.134146	-0.304878	25	-25	82	22
80	50	1	20	1	9	64	9	0.109756	0.780488	0.109756	-0.54878	5	-45	82	22
81	50	1	18	1	9	5	68	0.109756	0.0609756	0.829268	-2.20732	-131	-181	82	22
82	50	1	18	1	5	77	0	0.0609756	0.939024	0	-0.341463	22	-28	82	22
83	50	1	18	1	36	45	1	0.439024	0.54878	0.0121951	-0.097561	42	-8	82	22
84	50	1	20	1	13	53	16	0.158537	0.646341	0.195122	-0.743902	-11	-61	82	22
85	50	1	19	1	47	30	5	0.573171	0.365854	0.0609756	-0.426829	15	-35	82	22
86	50	1	19	1	1	79	2	0.0121951	0.963415	0.0243902	-0.146341	38	-12	82	22
87	50	1	18	1	0	51	31	0	0.621951	0.378049	-1.23171	-51	-101	82	22
88	50	1	22	1	38	18	26	0.463415	0.219512	0.317073	-1.37805	-63	-113	82	22
89	50	1	17	1	3	79	0	0.0365854	0.963415	0	-0.0365854	47	-3	82	22
90	50	1	21	3	50	1	29	0.625	0.0125	0.3625	-0.625	0	-50	80	21
91	50	1	21	3	15	54	11	0.1875	0.675	0.1375	-0.3875	19	-31	80	21
92	50	1	21	3	33	33	14	0.4125	0.4125	0.175	-0.725	-8	-58	80	21
93	50	1	22	3	30	38	12	0.375	0.475	0.15	-0.9	-22	-72	80	21
94	50	1	22	3	12	66	2	0.15	0.825	0.025	-0.6125	1	-49	80	21
95	50	1	21	3	6	73	1	0.075	0.9125	0.0125	0.05	54	4	80	21
96	50	1	23	3	11	25	44	0.1375	0.3125	0.55	-1.825	-96	-146	80	21
97	50	1	22	3	46	0	34	0.575	0	0.425	-1.0625	-35	-85	80	21
98	50	1	22	3	10	69	1	0.125	0.8625	0.0125	-0.125	40	-10	80	21
99	50	1	22	3	27	21	32	0.3375	0.2625	0.4	-0.725	-8	-58	80	21
100	50	1	23	3	41	18	21	0.5125	0.225	0.2625	-0.95	-26	-76	80	21
101	50	1	23	3	16	61	3	0.2	0.7625	0.0375	-0.25	30	-20	80	21
102	50	1	21	3	2	78	0	0.025	0.975	0	-0.125	40	-10	80	21
103	50	1	22	3	4	25	51	0.05	0.3125	0.6375	-1.675	-84	-134	80	21
104	50	1	20	3	27	40	13	0.3375	0.5	0.1625	-1.0375	-33	-83	80	21
105	50	1	20	3	11	66	3	0.1375	0.825	0.0375	-0.3125	25	-25	80	21
106	50	1	22	3	79	0	0	1	0	0	-0.253165	30	-20	79	15
107	50	1	23	3	47	28	4	0.594937	0.35443	0.0506329	-0.113924	41	-9	79	15
108	50	1	22	3	42	35	2	0.531646	0.443038	0.0253165	0.101266	58	8	79	15
109	50	1	22	3	44	11	24	0.556962	0.139241	0.303797	-1.1519	-41	-91	79	15
110	50	1	22	3	43	35	1	0.544304	0.443038	0.0126582	0.253165	70	20	79	15
111	50	1	22	3	0	37	42	0	0.468354	0.531646	-2.05063	-112	-162	79	15
112	50	1	22	3	27	51	1	0.341772	0.64557	0.0126582	-0.0632911	45	-5	79	15
113	50	1	22	3	3	15	61	0.0379747	0.189873	0.772152	-2.53165	-150	-200	79	15
114	50	1	22	3	16	7	56	0.202532	0.0886076	0.708861	-1.63291	-79	-129	79	15
115	50	1	21	3	36	43	0	0.455696	0.544304	0	0.493671	89	39	79	15
116	50	1	24	3	2	51	26	0.0253165	0.64557	0.329114	-1.27848	-51	-101	79	15
117	50	1	22	3	25	43	11	0.316456	0.544304	0.139241	-0.341772	23	-27	79	15
118	50	1	20	3	0	79	0	0	1	0	0.189873	65	15	79	15
119	50	1	22	3	45	25	9	0.56962	0.316456	0.113924	-0.0379747	47	-3	79	15
120	50	1	21	3	11	48	20	0.139241	0.607595	0.253165	-0.860759	-18	-68	79	15
121	50	1	21	3	27	41	11	0.341772	0.518987	0.139241	-0.126582	40	-10	79	15
122	50	1	22	3	42	21	16	0.531646	0.265823	0.202532	-0.822785	-15	-65	79	15
123	50	1	21	3	39	3	37	0.493671	0.0379747	0.468354	-1.6962	-84	-134	79	15
124	50	1	23	3	73	0	6	0.924051	0	0.0759494	0.0506329	54	4	79	15
125	50	1	23	3	45	31	3	0.56962	0.392405	0.0379747	0.379747	80	30	79	15

## Sheet: woman
Subject	Start	gender	age	grade	C.	D	P	FC	FD	fp	AP	TT	TP	round	interaction
1	50	0	22	3	1	75	4	0.0125	0.9375	0.05	-0.1	42	-8	80	19
2	50	0	23	3	1	75	4	0.0125	0.9375	0.05	-0.125	40	-10	80	19
3	50	0	20	3	30	49	1	0.375	0.6125	0.0125	-0.2625	29	-21	80	19
4	50	0	21	3	4	73	3	0.05	0.9125	0.0375	0.0125	51	1	80	19
5	50	0	22	3	4	65	11	0.05	0.8125	0.1375	-0.4875	11	-39	80	19
6	50	0	22	3	4	68	8	0.05	0.85	0.1	-0.65	-2	-52	80	19
7	50	0	23	3	5	62	13	0.0625	0.775	0.1625	-0.3375	23	-27	80	19
8	50	0	21	3	22	55	3	0.275	0.6875	0.0375	0.0375	53	3	80	19
9	50	0	22	3	64	13	3	0.8	0.1625	0.0375	0.35	78	28	80	19
10	50	0	22	3	16	62	2	0.2	0.775	0.025	-0.25	30	-20	80	19
11	50	0	22	3	51	29	0	0.6375	0.3625	0	-0.075	44	-6	80	19
12	50	0	22	3	0	78	2	0	0.975	0.025	-0.05	46	-4	80	19
13	50	0	21	3	2	76	2	0.025	0.95	0.025	-0.25	30	-20	80	19
14	50	0	23	3	7	68	5	0.0875	0.85	0.0625	-0.1125	41	-9	80	19
15	50	0	20	3	5	33	42	0.0625	0.4125	0.525	-1.575	-76	-126	80	19
16	50	0	21	1	12	58	10	0.15	0.725	0.125	-0.5125	9	-41	80	24
17	50	0	19	1	13	60	7	0.1625	0.75	0.0875	-0.275	28	-22	80	24
18	50	0	19	1	2	74	4	0.025	0.925	0.05	-0.4875	11	-39	80	24
19	50	0	19	1	5	68	7	0.0625	0.85	0.0875	-0.45	14	-36	80	24
20	50	0	20	1	7	58	15	0.0875	0.725	0.1875	-0.55	6	-44	80	24
21	50	0	20	1	24	53	3	0.3	0.6625	0.0375	-0.1875	35	-15	80	24
22	50	0	20	1	23	36	21	0.2875	0.45	0.2625	-0.9125	-23	-73	80	24
23	50	0	20	1	4	55	21	0.05	0.6875	0.2625	-0.55	6	-44	80	24
24	50	0	20	1	49	23	8	0.6125	0.2875	0.1	-0.375	20	-30	80	24
25	50	0	20	1	10	65	5	0.125	0.8125	0.0625	-0.2625	29	-21	80	24
26	50	0	19	1	27	35	18	0.3375	0.4375	0.225	-0.9375	-25	-75	80	24
27	50	0	21	1	36	32	12	0.45	0.4	0.15	-0.975	-28	-78	80	24
28	50	0	20	1	0	72	8	0	0.9	0.1	-0.35	22	-28	80	24
29	50	0	19	1	13	61	6	0.1625	0.7625	0.075	-0.625	0	-50	80	24
30	50	0	20	1	9	45	26	0.1125	0.5625	0.325	-0.9125	-23	-73	80	24
31	50	0	20	1	66	14	0	0.825	0.175	0	0.7125	107	57	80	13
32	50	0	19	1	56	23	1	0.7	0.2875	0.0125	0	50	0	80	13
33	50	0	20	1	80	0	0	1	0	0	0.925	124	74	80	13
34	50	0	18	1	2	31	47	0.025	0.3875	0.5875	-1.0375	-33	-83	80	13
35	50	0	21	1	58	14	8	0.725	0.175	0.1	0.075	56	6	80	13
36	50	0	21	1	17	52	11	0.2125	0.65	0.1375	-0.55	6	-44	80	13
37	50	0	21	3	49	31	0	0.6125	0.3875	0	0.0125	51	1	80	23
38	50	0	19	3	18	62	0	0.225	0.775	0	0.3	74	24	80	23
39	50	0	20	3	8	66	6	0.1	0.825	0.075	0.025	52	2	80	23
40	50	0	20	3	1	79	0	0.0125	0.9875	0	0.125	60	10	80	23
41	50	0	20	3	1	72	7	0.0125	0.9	0.0875	0.1	58	8	80	23
42	50	0	22	3	43	37	0	0.5375	0.4625	0	0.3875	81	31	80	23
43	50	0	22	3	19	49	12	0.2375	0.6125	0.15	-0.325	24	-26	80	23
44	50	0	20	3	37	37	6	0.4625	0.4625	0.075	0.0875	57	7	80	23
45	50	0	23	3	0	80	0	0	1	0	0.4125	83	33	80	23
46	50	0	20	3	33	38	9	0.4125	0.475	0.1125	-0.1125	41	-9	80	23
47	50	0	21	3	22	58	0	0.275	0.725	0	0.125	60	10	80	23
48	50	0	22	3	28	47	5	0.35	0.5875	0.0625	0	50	0	80	23
49	50	0	21	3	1	74	5	0.0125	0.925	0.0625	-0.075	44	-6	80	23
50	50	0	21	3	46	33	1	0.575	0.4125	0.0125	-0.2375	31	-19	80	23
51	50	0	21	3	12	59	9	0.15	0.7375	0.1125	-0.375	20	-30	80	23
52	50	0	21	3	31	48	1	0.3875	0.6	0.0125	-0.05	46	-4	80	23
53	50	0	22	3	20	55	5	0.25	0.6875	0.0625	-0.1	42	-8	80	23
54	50	0	21	3	1	74	5	0.0125	0.925	0.0625	-0.1875	35	-15	80	23
55	50	0	20	3	3	68	9	0.0375	0.85	0.1125	-0.225	32	-18	80	23
56	50	0	23	3	8	65	10	0.0963855	0.783133	0.120482	-0.650602	-4	-54	83	24
57	50	0	22	3	28	52	3	0.337349	0.626506	0.0361446	-0.277108	27	-23	83	24
58	50	0	23	3	13	58	12	0.156627	0.698795	0.144578	-0.855422	-21	-71	83	24
59	50	0	22	3	7	70	6	0.0843373	0.843373	0.0722892	-0.783133	-15	-65	83	24
60	50	0	22	3	0	82	1	0	0.987952	0.0120482	-0.13253	39	-11	83	24
61	50	0	21	3	8	71	4	0.0963855	0.855422	0.0481928	-0.253012	29	-21	83	24
62	50	0	22	3	16	56	11	0.192771	0.674699	0.13253	-0.39759	17	-33	83	24
63	50	0	22	3	9	51	23	0.108434	0.614458	0.277108	-0.73494	-11	-61	83	24
64	50	0	23	3	1	78	4	0.0120482	0.939759	0.0481928	0.060241	55	5	83	24
65	50	0	21	3	16	60	7	0.192771	0.722892	0.0843373	-0.0481928	46	-4	83	24
66	50	0	21	3	5	45	33	0.060241	0.542169	0.39759	-1.13253	-44	-94	83	24
67	50	0	23	3	2	68	13	0.0240964	0.819277	0.156627	-0.325301	23	-27	83	24
68	50	0	22	3	10	54	19	0.120482	0.650602	0.228916	-0.590361	1	-49	83	24
69	50	0	21	3	17	58	8	0.204819	0.698795	0.0963855	-0.168675	36	-14	83	24
70	50	0	23	3	23	56	4	0.277108	0.674699	0.0481928	0.180723	65	15	83	24
71	50	0	23	3	4	78	1	0.0481928	0.939759	0.0120482	-0.0843373	43	-7	83	24
72	50	0	21	3	7	71	5	0.0843373	0.855422	0.060241	-0.180723	35	-15	83	24
73	50	0	20	3	1	79	3	0.0120482	0.951807	0.0361446	0.0843373	57	7	83	24
74	50	0	21	3	15	49	19	0.180723	0.590361	0.228916	-1.07229	-39	-89	83	24
75	50	0	22	3	3	61	19	0.0361446	0.73494	0.228916	-0.746988	-12	-62	83	24
76	50	0	21	1	41	37	5	0.493976	0.445783	0.060241	0.156627	63	13	83	24
77	50	0	21	1	14	62	7	0.168675	0.746988	0.0843373	0.325301	77	27	83	24
78	50	0	19	1	25	57	1	0.301205	0.686747	0.0120482	-0.409639	16	-34	83	24
79	50	0	19	1	61	19	3	0.73494	0.228916	0.0361446	0.337349	78	28	83	24
80	50	0	19	1	3	67	13	0.0361446	0.807229	0.156627	-0.240964	30	-20	83	24
81	50	0	19	1	14	65	4	0.168675	0.783133	0.0481928	-0.0361446	47	-3	83	24
82	50	0	18	1	45	17	20	0.54878	0.207317	0.243902	-0.52439	7	-43	82	22
83	50	0	18	1	12	70	0	0.146341	0.853659	0	-0.146341	38	-12	82	22
84	50	0	21	1	15	63	4	0.182927	0.768293	0.0487805	-0.280488	27	-23	82	22
85	50	0	19	1	2	69	11	0.0243902	0.841463	0.134146	-0.573171	3	-47	82	22
86	50	0	18	1	38	43	1	0.463415	0.52439	0.0121951	0.0731707	56	6	82	22
87	50	0	19	1	20	57	5	0.243902	0.695122	0.0609756	-0.536585	6	-44	82	22
88	50	0	19	1	25	32	25	0.304878	0.390244	0.304878	-1.76829	-95	-145	82	22
89	50	0	19	1	0	65	17	0	0.792683	0.207317	-0.487805	10	-40	82	22
90	50	0	21	1	9	57	16	0.109756	0.695122	0.195122	-0.5	9	-41	82	22
91	50	0	20	1	6	30	46	0.0731707	0.365854	0.560976	-1.85366	-102	-152	82	22
92	50	0	19	1	16	58	8	0.195122	0.707317	0.097561	-0.219512	32	-18	82	22
93	50	0	19	1	34	46	2	0.414634	0.560976	0.0243902	-0.0731707	44	-6	82	22
94	50	0	20	1	7	58	17	0.0853659	0.707317	0.207317	-0.987805	-31	-81	82	22
95	50	0	18	1	3	69	10	0.0365854	0.841463	0.121951	-0.353659	21	-29	82	22
96	50	0	22	3	3	67	10	0.0375	0.8375	0.125	-0.2875	27	-23	80	21
97	50	0	21	3	39	36	5	0.4875	0.45	0.0625	-0.3125	25	-25	80	21
98	50	0	21	3	44	28	8	0.55	0.35	0.1	0.0125	51	1	80	21
99	50	0	22	3	21	55	4	0.2625	0.6875	0.05	-0.4	18	-32	80	21
100	50	0	22	3	24	23	33	0.3	0.2875	0.4125	-1.0875	-37	-87	80	21
101	50	0	20	3	29	43	8	0.3625	0.5375	0.1	-0.8875	-21	-71	80	21
102	50	0	24	3	23	56	1	0.2875	0.7	0.0125	-0.2625	29	-21	80	21
103	50	0	22	3	37	35	8	0.4625	0.4375	0.1	-0.0375	47	-3	80	21
104	50	0	21	3	5	71	4	0.0625	0.8875	0.05	-0.45	14	-36	80	21
105	50	0	23	3	9	66	5	0.1125	0.825	0.0625	-0.125	40	-10	80	21
106	50	0	21	3	31	33	15	0.392405	0.417722	0.189873	-0.367089	21	-29	79	15
107	50	0	22	3	33	43	3	0.417722	0.544304	0.0379747	0.0379747	53	3	79	15
108	50	0	22	3	40	26	13	0.506329	0.329114	0.164557	-0.848101	-17	-67	79	15
109	50	0	20	3	39	26	14	0.493671	0.329114	0.177215	-0.582278	4	-46	79	15
110	50	0	22	3	24	38	17	0.303797	0.481013	0.21519	-0.924051	-23	-73	79	15
111	50	0	22	3	21	46	12	0.265823	0.582278	0.151899	-0.379747	20	-30	79	15
112	50	0	22	3	10	59	10	0.126582	0.746835	0.126582	-0.506329	10	-40	79	15
113	50	0	22	3	63	12	4	0.797468	0.151899	0.0506329	-0.21519	33	-17	79	15
114	50	0	22	3	16	53	10	0.202532	0.670886	0.126582	-0.0886076	43	-7	79	15
115	50	0	22	3	33	40	6	0.417722	0.506329	0.0759494	0	50	0	79	15
					51	29	0	0.6375	0.3625	0	-0.075	38	-6	80	19
					66	14	0	0.825	0.175	0	0.7125	107	57	80	13
					80	0	0	1	0	0	0.925	124	74	80	13
					49	31	0	0.6125	0.3875	0	0.0125	51	1	80	23
					18	62	0	0.225	0.775	0	0.3	74	24	80	23
					1	79	0	0.0125	0.9875	0	0.125	60	10	80	23
					43	37	0	0.5375	0.4625	0	0.3875	81	31	80	23
					0	80	0	0	1	0	0.4125	83	33	80	23
					22	58	0	0.275	0.725	0	0.125	60	10	80	23
					12	70	0	0.146341	0.853659	0	-0.146341	38	-12	82	22
